# Supplementary material for: Photochemical Degradation of the UV Filter Octyl Methoxy Cinnamate Probed via Laser-Interfaced Mass Spectrometry
Source: Molecules. 2022 Dec 12;27(24):8796. doi: 10.3390/molecules27248796 (PMC9780824; doi:10.3390/molecules27248796)
Supplement: Supplementary file 1 [file molecules-27-08796-s001.zip]

Archive with 1 entries (1 files):
- molecules-2082207-supplementary.pdf
